# Supplementary material for: Mucoepidermoid carcinoma (MEC) and adenosquamous carcinoma (ASC), the same or different entities?
Source: Mod Pathol. 2022 Jul 23;35(10):1484–93. doi: 10.1038/s41379-022-01100-z (PMC9514988; doi:10.1038/s41379-022-01100-z)
Supplement: Supplementary file 2 — Adapted JBI Critical Appraisal Checklist for Case Series for included studies. [file 41379_2022_1100_MOESM2_ESM.xlsx]

## Sheet: BOTH
S-Table 3: Adapted JBI Critical Appraisal Checklist for Case Series for included studies
Item	Saeki	Achcar	Lennerz	Roden	Zhu	Bostjancic	Cros	Dahse-9000	Dahse9001	Hu	Huo	Lemound	Locati	Macarenco	Nakano	Suzuki	Wang	Yoo	Yu	Abdurahman	Boch	Borazanci	Brody	Cai	Das	Faehling	Fan	Fang	Hayashi	Hirata	Huang	Jia	Jiang	Jordan	Kang	Keohavong	Krawczyk	Lai	Lee	Wang	Longatto-Filho	Mehrad	Morodomi	Naderi	Ohtsuka	Powrozek	Qin	Rektman	Shi
Were the types of tumours included accurately described?	Yes	Yes	Yes	Yes	Yes	Yes	Yes	Yes	Yes	Yes	Yes	Yes	Yes	Yes	Yes	Yes	Yes	Yes	Yes	Yes	Yes	Yes	Yes	Yes	Yes	Yes	Yes	Yes	Yes	Yes	Yes	Yes	Yes	Yes	Yes	Yes	Yes	Yes	Yes	Yes	Yes	Yes	Yes	Yes	Yes	Yes	Yes	Yes	Yes
Were the pathologic features used to diagnose the tumours adequately described?	Yes	Yes	Yes	Yes	Yes	Yes	Yes	Yes	Yes	Yes	Yes	No	Yes	Yes	Yes	Yes	Yes	No	No	No	Yes	Unclear	Yes	No	No	Yes	Unclear	No	No	No	No	Yes	No	No	Yes	No	No	Yes	No	Yes	Yes	Yes	Yes	No	Yes	No	Yes	Yes	Yes
Did the case series have consecutive inclusion of participants?	Yes	Yes	No	No	Unclear	Unclear	Yes	Unclear	Unclear	Yes	Yes	Unclear	Unclear	No	Yes	Yes	Unclear	Unclear	Yes	Yes	Yes	Unclear	Unclear	Unclear	No	No	Yes	Unclear	Unclear	Yes	Unclear	No	Yes	Yes	Yes	Yes	Unclear	Yes	No	Yes	Unclear	Unclear	Yes	Yes	Yes	Unclear	No	Unclear	Yes
Did the case series have complete inclusion of participants?	No	No	No	No	Unclear	Unclear	No	Unclear	Unclear	Yes	No	Yes	Yes	Yes	Yes	Yes	Yes	Yes	Yes	Yes	Yes	Yes	Yes	Yes	Yes	No	Yes	Yes	Yes	Yes	Yes	Yes	Yes	No	Yes	Unclear	Unclear	Yes	Unclear	Yes	Yes	No	Yes	Unclear	Yes	Yes	Yes	Yes	Yes
Was there clear reporting of the demographics of the participants in the study? Age, sex of each patient in a table.	Yes	Unclear	Unclear	Unclear	No	No	No	No	No	No	Yes	No	Yes	Yes	No	No	No	No	Yes	No	No	No	Yes	No	No	No	No	No	No	No	No	No	Yes	No	No	No	No	No	No	No	Yes	No	No	No	Yes	Yes	No	No	No
Was there clear reporting of clinical information of the participants? At least body site, TNM, previous rx reported.	Yes	No	Unclear	Unclear	No	No	No	No	No	Yes	Yes	No	Yes	Yes	Yes	No	No	No	Yes	Yes	No	No	Yes	No	No	No	No	No	No	No	No	No	Yes	No	No	No	No	No	No	No	Yes	No	No	No	No	No	No	No	No
Were the outcomes or follow-up results of cases clearly reported? NA for this study	Not applicable	Not applicable	Not applicable	Not applicable	Not applicable	Not applicable	Not applicable	Not applicable	Not applicable	Not applicable	Not applicable	Not applicable	Not applicable	Not applicable	Not applicable	Not applicable	Not applicable	Not applicable	Not applicable	Not applicable	Not applicable	Not applicable	Not applicable	Not applicable	Not applicable	Not applicable	Not applicable	Not applicable	Not applicable	Not applicable	Not applicable	Not applicable	Not applicable	Not applicable	Not applicable	Not applicable	Not applicable	Not applicable	Not applicable	Not applicable	Not applicable	Not applicable	Not applicable	Not applicable	Not applicable	Not applicable	Not applicable	Not applicable	Not applicable
Were the molecular tests performed adequately described?	Yes	Yes	Yes	Yes	Yes	Yes	Yes	Yes	Yes	Unclear	Yes	Yes	No	Yes	Yes	Yes	Yes	Yes	Yes	Unclear	Yes	No	Yes	Yes	Yes	Yes	No	Yes	Yes	Yes	Yes	Yes	Yes	Yes	Yes	Yes	Unclear	Yes	Yes	Yes	Yes	Yes	Unclear	Unclear	Yes	Unclear	Yes	Yes	Yes
Were the mutations and/or other molecular results described in detail?	Yes	Yes	Yes	Yes	Yes	Yes	Yes	Yes	Yes	Yes	Yes	Yes	Yes	Yes	Yes	Yes	Yes	Yes	Yes	No	No	No	Yes	Yes	No	No	Yes	No	No	No	Yes	Yes	Yes	No	Yes	Yes	Yes	Yes	Yes	Yes	Yes	Yes	Yes	No	Yes	No	No	Yes	Yes
Were simple descriptive statistics, proportion, differences between groups provided?	Yes	Yes	Yes	Not applicable	Yes	Yes	Yes	Yes	Yes	Yes	Yes	Yes	Yes	Yes	Yes	Yes	Yes	Yes	Yes	Yes	Yes	Yes	Yes	Yes	Yes	Yes	Yes	Yes	Yes	No	Yes	Yes	Yes	Yes	Yes	Yes	Yes	Yes	Not applicable	Yes	Yes	Yes	Yes	Yes	Yes	Not applicable	Yes	Yes	Yes
Overall evaluation (Yes=1; No, Unclear or Not applicable=0)	8/10	6/10	5/10	4/10	5/10	5/10	6/10	5/10	5/10	7/10	8/10	5/10	7/10	8/10	8/10	7/10	6/10	5/10	8/10	5/10	6/10	3/10	8/10	5/10	4/10	4/10	5/10	4/10	4/10	4/10	5/10	6/10	8/10	4/10	7/10	5/10	3/10	7/10	3/10	7/10	8/10	5/10	6/10	3/10	8/10	3/10	5/10	6/10	7/10
Methodological Quality
Good = 8-10
Medium = 4-7
Poor = 1-3
DO NOT MODIFY = VALIDATION OF LISTS
Answers	Answers					Answers														Answers
Yes	Yes					Yes														Yes
No	No					No														No
Unclear	Unclear					Unclear														Unclear
	Not applicable					Not applicable														Not applicable
[truncated: 79 more columns]
