# Supplementary material for: Mucoepidermoid carcinoma (MEC) and adenosquamous carcinoma (ASC), the same or different entities?
Source: Mod Pathol. 2022 Jul 23;35(10):1484–93. doi: 10.1038/s41379-022-01100-z (PMC9514988; doi:10.1038/s41379-022-01100-z)
Supplement: Supplementary file 3 — Summary of findings table for 123 included studies reporting only on one tumor. [file 41379_2022_1100_MOESM3_ESM.xlsx]

## Sheet: S-Table 4-current
S-Table 4: Summary of findings table for 123 included studies reporting only on one tumour
45 publications that examined MAML2 RA in MEC and 4 publications that examined MAML2 RA in ASC
First Author/Reference	Country	Total sample size	Number of cases studied molecularly	Pathologic diagnosis	Organ	RT-PCR + seq for CRTC1/3-MAML2 fusion	FISH for MAML2 rearrangement	MEC positive by either method
Birkeland (1)	USA	90	90	MEC	SG	53	ND	53
Bishop (2)	USA	92	71	MEC	SG	ND	57	57
Bishop (3)	USA	7	7	MEC-unusual subtypes	SG	ND	7	7
Chenevert (4)	USA	22	14	MEC	SG	ND	14	14
Chiosea (5)	USA	118	55	MEC	SG	6/6	38/41	41
Cipriani (6)	USA	53	46	MEC	SG	ND	37	37
Clauditz (7)	Germany	814	217	MEC	SG	ND	86	86
Dimitrijevic (8)	Serbia	37	20	MEC	SG	8	ND	8
Hsieh (9)	Taiwan	49	46	MEC	SG		32	32
Isayeva (10)	USA	98	37	MEC	SG	23	ND	23
Ishibashi (11)	Japan	15	5	MEC-metaplastic Warthin tumour-like	SG	5	5	5
Jee (12)	Finland, Sweden, UK	28	28	MEC	SG	18	18	18
Kang (13)	USA	18	17	MEC	SG	ND	15	15
Luk (14)	Australia	41	38	MEC	SG	ND	31	31
Martins (15)	Portugal	17	10	MEC	SG	7/10	7/8	7
Matse (16)	Netherlands	27	27	MEC	SG	ND	17	17
Saade (17)	USA	90	90	MEC	SG	ND	50	50
Schwarz (18)	Germany	40	40	MEC	SG	ND	25	25
Seethala (19)	USA	55	55	MEC	SG			36*
Shinomiya (20)	Japan	36	33	MEC	SG	23	ND	23
Verdorfer (21)	Austria	19	18	MEC	SG	11	7	11
Garcia (22)	USA	14	14	MEC	SG	ND	10	10
Bozdogan (23)	Turkey	13	13	MEC	SG	ND	11	11
Bubola (24)	Canada	15	14	MEC	SG	9	11	11
Bundele (25)	USA	11	11	MEC	SG	2	11	11
Chan (26)	USA	58	52	MEC	SG	ND	51	51
Fehr (27)	Germany	551	167	MEC	SG	131 including 2 with CRTC3 fusion	ND	131
Harada (28)	Japan	3	2	MEC	SG	ND	1	1
Okumura (29)	Japan	209	153	MEC	SG	90: 85 CRTC1, 5 CRTC3	90	90
Robinson (30)	South Africa	45	45	MEC	SG	ND	25	25
Shafique (31)	USA	69	60	MEC	SG	ND	47	47
Skalova (32)	several European countries	22	22	oncocytic MEC	SG	14/19 by NGS including 1 CRTC3	22	22
van Weert (33)	Netherlands	64	42	MEC	SG	ND	29	29
Zhang (34)	China	9	9	Warthin-like MEC	SG	ND	9	9
Techavichit (35)	USA	14	12	MEC	9 SG, 3 lung	12	ND	12
Behboudi (36)	Sweden	26	26	MEC	lung, SG	13	ND	13
Tirado (37)	USA	25	25	MEC	22 SG, 3 thyroid	19; 18 SG, 1 thy (seq in only 7 cases)	ND	19
Kasai (38)	Japan	39	19	MEC	SG, lung, ENT	16	ND	16
Lennerz (39)	USA	8	6	MEC	skin	0	5	5**
Salem (40)	USA	16	9	MEC	lung	8-PCR only, no seq	ND	8
Roden (42)	USA	39	24	MEC	lung	ND	24	24
Bean (42)	USA	2	2	MEC	breast	2	2	2
Bell (43)	USA	23	16	intraosseous MEC	jaw			9*
Voggel (44)	Germany	7	3	childhood MEC	lung			3*
Navale (45)	USA	25	6***	MEC	oropharynx	ND	5	5
Yamatani (46)	Japan	30	8	ASC	lung	ND	0	0
Mudhar (47)	UK/USA	14	3	(ASC)	conjunctiva	ND	0	0
Gervasio (48)	USA	6	6	(ASC)	lacrimal sac	ND	0	0
Kass (49)	USA	32	20	ASC	head&neck	ND	20	0
19 publications (all case series) that examined EGFR, KRAS and ERBB2 molecular abnormalities in MEC
First Author/Reference	Country	Total sample size	Number of MEC cases studied molecularly	Organ	Results of relevant molecular determinations
					Mutation EGFR	Method EGFR mutation	Copy Number Variation EGFR	KRAS mutation by PCR and sequencing	ERBB2 amplification by FISH or mutation	MAML2 RA by FISH	CRTC1-MAML2 fusion by RT-PCR
Bostjancic (50)	Slovenia	70	16	SG	0/16	RT-PCR+seq	11 polysomy/4 amplification	ND	ND	ND	ND
Cros (51)	France	107	30	SG	0/30	allellic discrimination; fragment analysis	ND	1/30	0	ND	ND
Dahse (52)	Germany	65	10	SG	1 exon 19 deletion; 0 exon 21 point mutations	RT-PCR+seq	ND	ND	ND	ND	ND
Dahse (53)	Germany	65	10	SG	ND	ND	ND	0 exon 2 mutations	ND	ND	ND
Lemound (54)	Germany	38	10	SG	ND	ND	0 amplification	ND	0	ND	ND
Locati (55)	Italy	29	22	SG	ND	ND	ND	ND	0/2	6/8	9/9
Nakano (56)	Japan	31	31	SG	0 in exons 18, 19, 21	RT-PCR	4/28 EGFR copy no. gain in hi-grade tumours (FISH)	0/31 exon 1	4/28 amplified	ND	15/26
Suzuki (57)	Japan	47	7	SG	ND	FISH	0 EGFR polysomy or amplification	ND	ND	ND	ND
Wang (58)	USA	48	48	SG	0/48	NGS	1 amplification	1/48	4 amplification	ND	ND
Yoo (59)	USA+Korea	24	11	SG	ND	ND	ND	1/11	ND	ND	ND
Morita (60)	Japan	101	101	SG	0	SNaPshot assay	ND	7/101	ND	63/101	63/101
Ishida (61)	Japan	48	8	SG	2	NGS	NR	1	1	ND	ND
Karpinets (62)	USA	60	18	SG	1	NGS	0	0	1 SNV by NGS	ND	10 by NGS
Meinrath (63)	Germany	47	13	SG	NR	NGS Nanostring	NR	NR	NR	ND	ND
Yu (64)	China	20	20	lung	5 exon 21	RT-PCR	ND	ND	ND	ND	ND
Hu (65)	China	33	26	lung	2 exon 21	ARMS	ND	ND	ND	ND	ND
Huo (66)	China	26	18	lung	0/9 in exons 18-21	NGS, Sanger and PCR	ND	0/9 in exons 2 or 3	ND	12/18	ND
Macarenco (67)	USA	24	12	lung	0 in exons 18-21	RT-PCR; FISH	0 amplification; 2/12 EGFR polysomy	ND	ND	ND	ND
Wang (68)	China	32	25	lung	NR	NGS	NR	NR	NR	20	NR
55 publications (all case series) that examined EGFR, KRAS and ERBB2 molecular abnormalities in ASC
First Author/Reference	Country	Total sample size	Number of ASC cases	Organ	Results of relevant molecular determinations
					Mutation EGFR	Method of testing for EGFR mutations	Copy Number Variation EGFR	KRAS mutation by RT-PCR and/or sequencing except where noted	ERBB2 amplification or mutation
Abdurahman (69)	China	51	3	lung	3/3	qPCR + Human EGFR Gene Mutation Detection Kit	ND	ND	ND
Boch (70)	Germany	552	5	lung	1/5	RT-PCR + pyroseq, confirmed by Sanger seq	ND	0/5 (Real-time PCR with FRET probes)	ND
Cai (71)	China	150	9	lung	1/9	RT-PCR+seq	ND	ND	ND
Das (72)	India	400	14	lung	3/14	RT-PCR+seq	ND	0/8	ND
Faehling (73)	Germany	265	7	lung	4/7	RT-PCR+seq initially for exons 18, 19, 21, then added 20	ND	ND	ND
Fan (74)	China	21445	205	lung	27/205	ARMS method	ND	ND	ND
Graziano (75)	USA	213	20	lung	ND	ND	ND	2/20 (PCR+Southern blot)	ND
Huang (76)	Taiwan	101	4	lung	1/4	RT-PCR+seq	ND	ND	ND
Jia (77)	China	680	55	lung	21/55	RT-PCR+seq	ND	2/55	ND
Kang (78)	Korea	25	25	lung	11/25	RT-PCR+seq	ND	ND	ND
Keohavong (79)	USA	114	6	lung	ND	ND	ND	1/6 (PCR+MAE+DGGE)	ND
Krawczyk (80)	Poland	2450	21	lung	4/21	real time RT-PCR	ND	ND	ND
Lai (81)	China	697	86	lung	34/86	ARMS system	ND	ND	ND
Lee (82)	Korea	114	3	lung	ND	ND	ND	ND	0/3 mutations in exons 18-23 by RT-PCR and SSCP
Mehrad (83)	USA	53	5	lung	0/2	NGS	NR	1/2 (NGS)	NR
Morodomi (84)	Japan	32	32	lung	7/32	RT-PCR	ND	ND	ND
Naderi (85)	Lebanon	201	6	lung	0/6	RT-PCR	ND	ND	ND
Ohtsuka (86)	Japan	42	4	lung	2/4	direct sequencing and mutation specific PCR	ND	ND	ND
Powrozek (87)	Poland	1000	14	lung	4/14	RT-PCR+seq	ND	ND	ND
Qin (88)	China	817	22	lung	11/22	ARMS	ND	ND	ND
Rekhtman (89)	USA	111	10	lung	7/10	MALTI-TOF mass spectrometry, followed by PCR+seq	ND	3/10 (MALTI-TOF mass spectrometry, followed by PCR+seq)	0/10
Shi (90)	China	56	56	lung	31/56	RT-PCR+seq	ND	4/56	ND
Shiozawa (91)	Japan	67	59	lung	14/59	RT-PCR+seq	ND	ND	ND
Song (92)	China	49	21	lung	7/21	RT-PCR+seq	ND	ND	ND
Tang (93)	China	3894	631	lung	287/631	ARMS	ND	ND	ND
Tochigi (94)	USA	23	23	lung	3/23	RT-PCR+seq of exons 19 and 21 of EGFR	11/23 had EGFR amplification by FISH	3/23 (exon 2 only)	ND
Vassella (95)	Germany	16	16	lung	5/16	NGS Cancer Hotspot panel and Colon and Lung Cancer Research panels	1 with EGFR amplification	0/16 (NGS Cancer Hotspot panel and Colon and Lung Cancer Research panels)	ND
Wang (96)	China	722	76	lung	24/76	RT-PCR+seq	ND	8/76	1 Her2 mut 745-746 insert YVMA
Yeung (97)	China	154	5	lung	1/5	RT-PCR+seq	ND	0/5	0/5
Zhou (98)	China	102	14	lung	4/14	RT-PCR+seq	ND	5/14	ND
Zito (99)	Italy	590	17	lung	0/17	mutation-specific Abs for del exon 19 and pt mut L858R in exon 21; followed by PCR	ND	ND	ND
Li (100)	China	221	7	lung	5	ARMS method	ND	1/7 super-ARMS method	ND
Lin (101)	China	60	28	lung	22	NGS	9 by NGS	NR	2
Ni (102)	China	176	176	lung	97	ARMS method	ND	ND	ND
Zhao (103)	China	52	11	lung	8	NGS	4 by NGS	0 by NGS	2
Brustugun (104)	Norway	979	13	lung	0	PCR	ND	ND	ND
Cheng (105)	China	21	21	lung	10	NGS platform	NR	0 by NGS	1
Krause (106)	Switzerland	3	3	lung	1	NGS-WES	NR	0 by NGS	0
Kumari (107)	India	530	4	lung	0	PCR	ND	ND	ND
Jiang (108)	China	876	52	cervix	ND	ND	ND	3	ND
Longatto-Filho (109)	Portugal	30	30	cervix	0/30	RT-PCR+seq	ND	ND	ND
Spaans (110)	Netherlands	301	80	cervix	ND	ND	ND	2/80 (MALTI-TOF mass spectrometry)	ND
Zou (111)	China	260	27	cervix	ND	ND	ND	0/27	ND
Borazanci (112)	USA	23	23	pancreas	0/10	Sanger sequencing or NGS	ND	16/16 (Sanger sequencing or NGS)	ND
Brody (113)	USA	8	8	pancreas	ND	ND	ND	8/8	ND
Fang (114)	China	51	17	pancreas	0	WGS	NR	17/17 (WGS)	ND
Hayashi (115)	Japan	100	2	pancreas	ND	ND	ND	2/2 (Ion AmpliseqTM Cancer Hotspot Panel v2)	ND
Jordan (116)	USA	99	99	pancreas	NR	NGS platform	1 case with EGFR amplification or polysomy	16/16	NR
Ma (117)	China	12	12	pancreas	NR	NGS	NR	3 by NGS	NR
Witkiewicz (118)	USA	109	11	pancreas	NR	WES	NR	11 by WES	NR
Bailey (119)	Australia	456	16	pancreas	0	NGS platform	ND	12 by NGS	0
Hayashi (120)	USA	123	7	pancreas	NR	NR	NR	5/6	NR
Lenkiewicz (121)	USA	15	15	pancreas	0	NGS-WES	0	11 by WES	0
Jin (122)	USA	796	16	esophagus	ND	ND	ND	ND	0
Hirata (123)	Japan	21	2	gall bladder	0	Ion AmpliseqTM Cancer Hotspot Panel v2	ND	0/2 (Ion AmpliseqTM Cancer Hotspot Panel v2)	0
ARMS=Amplified Refractory Mutation System
MAE=mutant allele enrichment
MALTI-TOF=matrix assisted laser desorption/ionization time-of-flight
ND=Not done
NR=Not reported
NGS=next generation sequencing
SG = salivary gland
WES=whole exome sequencing
*these studies did not distinguish between cases positive by RT-PCR or FISH
**includes 5 cases showing CRTC1 RA, but not MAML2 RA
***1 case previously published in (3), not counted here
( ) cases reclassified from MEC to ASC after study results
References
1	Birkeland AC, Foltin SK, Michmerhuizen NL, Hoesli RC, Rosko AJ, Byrd S, et al. Correlation of Crtc1/3-Maml2 fusion status, grade and survival in mucoepidermoid carcinoma. Oral Oncol 68:5-8 (2017)
2	Bishop JA, Yonescu R, Batista D, Ha P, Yemelyanova A, and Westra WH. Mucoepidermoid carcinoma does not harbor transcriptionally active high risk human papillomavirus even in the absence of the MAML2 translocation. Lab Invest 94(SUPPL. 1):316A (2014)
3	Bishop JA, Cowan ML, Shum CH, and Westra WH. MAML2 Rearrangements in Variant Forms of Mucoepidermoid Carcinoma: Ancillary Diagnostic Testing for the Ciliated and Warthin-like Variants. Am J Surg Pathol 42:130-6 (2018)
4	Chenevert J, Barnes LE, and Chiosea SI. Mucoepidermoid carcinoma: A five-decade journey. Virchows Archiv 458:133-40 (2011)
5	Chiosea SI, Dacic S, Nikiforova MN, and Seethala RR. Prospective testing of mucoepidermoid carcinoma for the MAML2 translocation: Clinical Implications. Laryngoscope 122:1690-4 (2012)
6	Cipriani NA, Lusardi JJ, McElherne J, Pearson AT, Olivas AD, Fitzpatrick C, et al. Mucoepidermoid Carcinoma: A Comparison of Histologic Grading Systems and Relationship to MAML2 Rearrangement and Prognosis. Am J Surg Pathol (2019) DOI.org/10.1097/pas.0000000000001252
7	Clauditz TS, Gontarewicz A, Wang CJ, Munscher A, Laban S, Tsourlakis MC, et al. 11q21 rearrangement is a frequent and highly specific genetic alteration in mucoepidermoid carcinoma. Diag Mol Pathol 21:134-7 (2012)
8	Dimitrijevic, II, Loning T, Falk M, Konstantinovic VS, Vukadinovic M, Tepavcevic Z, et al. INCIDENCE AND CLINICAL RELEVANCE OF T(11;19) TRANSLOCATION IN SALIVARY GLAND MUCOEPIDERMOID CARCINOMA. Genetika-Belgrade. 46:601-10 (2014)
9	Hsieh MS, Wang H, Lee YH, Ko JY, and Chang YL. Reevaluation of MAML2 fusion negative mucoepidermoid carcinoma: a subgroup being actually hyalinizing clear cell carcinoma of the salivary gland with EWSR1 translocation. Hum Pathol 61:9-18 (2017)
10	Isayeva T, Said-Al-Naief N, Ren Z, Li R, Gnepp D, and Brandwein-Gensler M. Salivary Mucoepidermoid Carcinoma: Demonstration of Transcriptionally Active Human Papillomavirus 16/18. Head Neck Pathol 7:135-48 (2013)
11	Ishibashi K, Ito Y, Masaki A, Fujii K, Beppu S, Sakakibara T, et al. Warthin-like Mucoepidermoid Carcinoma: A Combined Study of Fluorescence In Situ Hybridization and Whole-slide Imaging. Am J Surg Pathol 39:1479-87 (2015)
12	Jee KJ, Persson M, Heikinheimo K, Passador-Santos F, Aro K, Knuutila S, et al. Genomic profiles and CRTC1-MAML2 fusion distinguish different subtypes of mucoepidermoid carcinoma. Mod Pathol 26:213-22 (2013)
13	Kang H, Tan M, Bishop JA, Jones S, Sausen M, Ha PK, et al. Whole-exome sequencing of salivary gland mucoepidermoid carcinoma. Clin Cancer Research 23:283-8 (2017)
14	Luk PP, Wykes J, Selinger CI, Ekmejian R, Tay J, Gao K, et al. Diagnostic and prognostic utility of Mastermind-like 2 (MAML2) gene rearrangement detection by fluorescent in situ hybridization (FISH) in mucoepidermoid carcinoma of the salivary glands. Oral surg, oral med, oral pathol, oral radiol. 121:530-41 (2016)
15	Martins C, Cavaco B, Tonon G, Kaye FJ, Soares J, and Fonseca I. A study of MECT1-MAML2 in mucoepidermoid carcinoma and Warthin's tumor of salivary glands. J Mol Diag. 6:205-10 (2004)
16	Matse JH, Veerman ECI, Bolscher JGM, Leemans CR, Ylstra B, and Bloemena E. High number of chromosomal copy number aberrations inversely relates to t(11;19)(q21;p13) translocation status in mucoepidermoid carcinoma of the salivary glands. Oncotarget 8:69456-64 (2017)
17	Saade RE, Bell D, Garcia J, Roberts D, and Weber R. Role of CRTC1/MAML2 translocation in the prognosis and clinical outcomes of mucoepidermoid carcinoma. JAMA Otolaryngol - Head Neck Surg 142:234-40 (2016)
18	Schwarz S, Stiegler C, Muller M, Ettl T, Brockhoff G, Zenk J, et al. Salivary gland mucoepidermoid carcinoma is a clinically, morphologically and genetically heterogeneous entity: A clinicopathological study of 40 cases with emphasis on grading, histological variants and presence of the t(11;19) translocation. Histopathol 58:557-70 (2011)
19	Seethala RR, Dacic S, Cieply K, Kelly LM, and Nikiforova MN. A reappraisal of the MECT1/MAML2 translocation in salivary mucoepidermoid carcinomas. Am J Surg Pathol 34:1106-21 (2010)
20	Shinomiya H, Ito Y, Kubo M, Yonezawa K, Otsuki N, Iwae S, et al. Expression of amphiregulin in mucoepidermoid carcinoma of the major salivary glands: a molecular and clinicopathological study. Hum Pathol 57:37-44 (2016)
21	Verdorfer I, Fehr A, Bullerdiek J, Scholz N, Brunner A, Krugmann J, et al. Chromosomal imbalances, 11q21 rearrangement and MECT1-MAML2 fusion transcript in mucoepidermoid carcinomas of the salivary gland. Oncology Reports 22:305-11 (2009)
22	Garcia JJ, Hunt JL, Weinreb I, McHugh JB, Barnes EL, Cieply K, et al. Fluorescence in situ hybridization for detection of MAML2 rearrangements in oncocytic mucoepidermoid carcinomas: Utility as a diagnostic test. Hum Pathol 42:2001-9 (2011)
23	Bozdogan, O., Kadan, E. & Bozdogan, N. Are there EWSR1 rearranged cutaneous hidradenomas and mucoepidermoid carcinomas of salivary glands? A FISH study and review of the literature. Polish Journal of Pathology 71, 99-106 (2020).
24	Bubola J, MacMillan C. M., Demicco, E. G., Chami, R. A., Chung, C. T. S., Leong, I. et al. Targeted RNA sequencing in the routine clinical detection of fusion genes in salivary gland tumors. Genes, chromosomes & cancer 60, 695-708 (2021).
25	Bundele M, Weinreb I, Xu B, Chiosea S, Faquin W, Dias-Santagata D, et al. Mucoacinar Carcinoma: A Rare Variant of Mucoepidermoid Carcinoma. Am J Surg Pathol 45, 1028-1037 (2021).
26	Chan SA, Van Abel KM, Lewis JE, Routman DM, Garcia JJ, Karp EE, et al. Mucoepidermoid carcinoma of the parotid gland: Twenty-year experience in treatment and outcomes. Head & neck 43, 2663-2671 (2021).
27	Fehr A, Werenicz S, Trocchi P, Falk M, Friedrich RE, Stammler A, et al. Mucoepidermoid carcinoma of the salivary glands revisited with special reference to histologic grading and CRTC1/3-MAML2 genotyping. Virchows Archiv : an international journal of pathology 479, 975-985 (2021).
28	Harada H, Toyozumi Y, Sasaguri T, Kuyama K, Nakatsuka S, Kurose A. Sclerosing mucoepidermoid carcinoma of the salivary glands: report of three cases with special concern to the counterpart accompanied by eosinophilia. Med Mol Morphol 54, 265-274 (2021).
29	Okumura Y, Nakano S, Murase T, Ueda K, Kawakita D, Nagao T, et al. Prognostic impact of CRTC1/3-MAML2 fusions in salivary gland mucoepidermoid carcinoma: A multiinstitutional retrospective study. Cancer Sci 111, 4195-4204 (2020).
30	Robinson, L., van Heerden, M. B., Ker-Fox, J. G., Hunter, K. D. & van Heerden, W. F. P. Expression of Mucins in Salivary Gland Mucoepidermoid Carcinoma. Head Neck Pathol 15, 491-502 (2021).
31	Shafique K, Zhang PJ, Montone KT, Song S, Livolsi VA, Baloch Z. Pathologic grading of mucoepidermoid carcinomas of the salivary gland and its effect on clinicopathologic follow-up: an institutional experience. Hum Pathol 98, 89-97 (2020).
32	Skálová A, Agaimy A, Stanowska O, Baneckova M, Ptakova N, Ardighieri L, et al. Molecular Profiling of Salivary Oncocytic Mucoepidermoid Carcinomas Helps to Resolve Differential Diagnostic Dilemma With Low-grade Oncocytic Lesions. Am J Surg Pathol 44, 1612-1622 (2020).
33	van Weert, S., Lissenberg-Witte, B. I., Bloemena, E. & Leemans, C. R. Mucoepidermoid carcinoma of the head and neck: CRTC1/3 MAML 2 translocation and its prognosticators. European archives of oto-rhino-laryngology : official journal of the European Federation of Oto-Rhino-Laryngological Societies (EUFOS) : affiliated with the German Society for Oto-Rhino-Laryngology - Head and Neck Surgery 10.100…
34	Zhang C, Gu T, Hu Y, Sun J, Xia R, Tian Z, et al. Reevaluation of Salivary Lymphadenoma: A Subgroup Identified as Warthin-like Mucoepidermoid Carcinoma Following Molecular Investigation for MAML2 Rearrangement. Archives of pathology & laboratory medicine 145, 744-752 (2021).
35	Techavichit P, Hicks J, Lopez-Terrada D, Quintanilla N, Guillerman R, Sarabia S, et al. Mucoepidermoid carcinoma in children: A single instituitional experience. Pediatr Blood Cancer 63:27-31 (2016)
36	Behboudi A, Enlund F, Winnes M, Andren Y, Nordkvist A, Leivo I, et al. Molecular classification of mucoepidermoid carcinomas -Prognostic significance of the MECT1-MAML2 fusion oncogene. Genes Chromosomes Cancer. 45:470-81 (2006)
37	Tirado Y, Williams MD, Hanna EY, Kaye FJ, Batsakis JG, and El-Naggar AK. CRTCI/MAML2 fusion transcript in high grade mucoepidermoid carcinomas of salivary and thyroid glands and Warthin's tumors: Implications for histogenesis and biologic behavior. Genes Chromosomes Cancer 46:708-15 (2007)
38	Kasai T, Takeda M, Enomoto Y, Takano M, Morita K, and Nonomura A. Molecular detection of MECT1-MAML2 fusion gene in mucoepidermoid carcinoma with ordinary and variant histology: A study using archival paraffin embedded tissue. J Nara Med Assoc 62:69-79 (2011)
39	Lennerz JK, Perry A, Dehner LP, Pfeifer JD, and Lind AC. CRTC1 rearrangements in the absence of t(11;19) in primary cutaneous mucoepidermoid carcinoma. Br J Dermatol 161:925-9 (2009)
40	Salem A, Bell D, Sepesi B, Papadimitrakopoulou V, El-Naggar A, Moran CA, et al. Clinicopathologic and genetic features of primary bronchopulmonary mucoepidermoid carcinoma: the MD Anderson Cancer Center experience and comprehensive review of the literature. Virchows Archiv 470:619-26 (2017)
41	Roden AC, Garcia JJ, Wehrs RN, Colby TV, Khoor A, Leslie KO, et al. Histopathologic, immunophenotypic and cytogenetic features of pulmonary mucoepidermoid carcinoma. Mod Pathol 27:1479-88 (2014)
42	Bean GR, Krings G, Otis CN, Solomon DA, Garcia JJ, van Zante A, et al. CRTC1-MAML2 fusion in mucoepidermoid carcinoma of the breast. Histopathol 74:463-73 (2019)
43	Bell D, Lewis C, El-Naggar AK, and Weber RS. Primary intraosseous mucoepidermoid carcinoma of the jaw: Reappraisal of the MD Anderson Cancer Center experience. Head and Neck 38(Suppl 1):E1312-E7 (2016)
44	Voggel S, Abele M, Seitz C, Agaimy A, Vokuhl C, Dirksen U, et al. Primary lung carcinoma in children and adolescents - Clinical characteristics and outcome of 12 cases from the German registry for rare paediatric tumours (STEP). Lung Cancer 160, 66-72 (2021).
45	Navale, P., Rooper, L. M., Bishop, J. A. & Westra, W. H. Mucoepidermoid carcinoma of the oropharynx: a tumor type with a propensity for regional metastasis unrelated to histologic grade. Hum Pathol 93, 1-5 (2019).
46	Yamatani C, Abe M, Shimoji M, Maniwa T, Takahashi S, Isaka M, et al. Pulmonary adenosquamous carcinoma with mucoepidermoid carcinoma-like component with characteristic p63 staining pattern: either a novel subtype originating from bronchial epithelium or variant mucoepidermoid carcinoma. Lung Cancer 84, 45-50 (2014).
47	Mudhar H S, Milman T, Zhang PJ, Shields CL, Eagle Jr RC, Lally SE, et al. Conjunctival 'mucoepidermoid carcinoma' revisited: a revision of terminology, based on morphologic, immunohistochemical and molecular findings of 14 cases, and the 2018 WHO Classification of Tumours of the Eye. Mod pathol 33, 1242-1255 (2020).
48	Gervasio KA, Zhang PJ, Penne RB, Stefanyszyn MA, Eagle Jr RC, Puthiyaveettil R, et al. Mucoepidermoid Carcinoma of the Lacrimal Sac: Clinical-Pathologic Analysis, Including Molecular Genetics. Ocul Oncol Pathol 6, 138-144 (2020).
49	Kass JI, Lee SC, Abberbock S, Seethala RR, and Duvvuri U. Adenosquamous carcinoma of the head and neck: Molecular analysis using CRTC-MAML FISH and survival comparison with paired conventional squamous cell carcinoma. Laryngoscope 125:E371-E6 (2015)
50	Bostjancic E, Hauptman N, Groselj A, Glavac D, and Volavsek M. Expression, Mutation, and Amplification Status of EGFR and Its Correlation with Five miRNAs in Salivary Gland Tumours. BioMed Research International 2017:9150402 (2017)
51	Cros J, Sbidian E, Hans S, Roussel H, Scotte F, Tartour E, et al. Expression and mutational status of treatment-relevant targets and key oncogenes in 123 malignant salivary gland tumours. Annals Oncol 24:2624-9 (2013)
52	Dahse R, Driemel O, Schwarz S, Dahse J, Kromeyer-Hauschild K, Berndt A, et al. Epidermal growth factor receptor kinase domain mutations are rare in salivary gland carcinomas. Br J Cancer 100:623-5 (2009)
53	Dahse R, Driemel O, Schwarz S, Kromeyer-Hauschild K, Berndt A, and Kosmehl H. KRAS status and epidermal growth factor receptor expression as determinants for anti-EGFR therapies in salivary gland carcinomas. Oral Oncol 45:826-9 (2009)
54	Lemound J, Schenk M, Keller G, Stucki-Koch A, Witting S, Kreipe H, et al. Cytogenetic and immunohistochemical biomarker profiling of therapy-relevant factors in salivary gland carcinomas. J Oral Pathol Med 45:655-63 (2016)
55	Locati LD, Collini P, Imbimbo M, Barisella M, Testi A, Licitra LF, et al. Immunohistochemical and molecular profile of salivary gland cancer in children. Pediatr Blood Cancer 64:e26468 (2017)
56	Nakano T, Yamamoto H, Hashimoto K, Tamiya S, Shiratsuchi H, Nakashima T, et al. HER2 and EGFR gene copy number alterations are predominant in high-grade salivary mucoepidermoid carcinoma irrespective of MAML2 fusion status. Histopathol 63:378-92 (2013)
57	Suzuki S, Dobashi Y, Minato H, Tajiri R, Yoshizaki T, and Ooi A. EGFR and HER2-Akt-mTOR signaling pathways are activated in subgroups of salivary gland carcinomas. Virchows Archiv 461:271-82 (2012)
58	Wang K, McDermott JD, Schrock AB, Elvin JA, Gay L, Karam SD, et al. Comprehensive genomic profiling of salivary mucoepidermoid carcinomas reveals frequent BAP1, PIK3CA, and other actionable genomic alterations. Annals Oncol 28:748-53 (2017)
59	Yoo J, and Robinson RA. ras gene mutations in salivary gland tumors. Arch Pathol Lab Med 124:836-9 (2000)
60	Morita M, Murase T, Okumura Y, Ueda K, Sakamoto Y, Masaki A, et al. Clinicopathological significance of EGFR pathway gene mutations and CRTC1/3-MAML2 fusions in salivary gland mucoepidermoid carcinoma. Histopathology 76, 1013-1022 (2020).
61	Ishida S, Kayamori K, Sakamoto K, Yukimori A, Kugimoto T, Harada H, et al. Alpha-L-fucosidase-1 is a diagnostic marker that distinguishes mucoepidermoid carcinoma from squamous cell carcinoma. Pathol Int 69, 76-85 (2019).
62	Karpinets TV, Mitani Y, Liu B, Shang J, Pytynia KB, Sellen L, et al. Whole-Genome Sequencing of Common Salivary Gland Carcinomas: Subtype-Restricted and Shared Genetic Alterations. Clinical cancer research : an official journal of the American Association for Cancer Research 27, 3960-3969 (2021).
63	Meinrath J, Haak A, Igci N, Dalvi P, Arolt C, Meemboor S, et al. Expression profiling on subclasses of primary parotid gland carcinomas. Oncotarget 11, 4123-4137 (2020).
64	Yu Y, Song Z, Gao H, Zhu L, Lu S, Zhang J, et al. EGFR L861Q mutation is a frequent feature of pulmonary mucoepidermoid carcinoma. J Cancer Research Clin Oncol 138:1421-5 (2012)
65	Hu MJ, and Li XX. Primary tracheobronchial mucoepidermoid carcinoma: Prognostic factors and EGFR mutation analysis of 33 cases. Translational Cancer Research 5:265-70 (2016)
66	Huo Z, Wu HW, Li J, Li SQ, Wu SF, Liu YY, et al. Primary Pulmonary Mucoepidermoid Carcinoma: Histopathological and Moleculargenetic Studies of 26 Cases. Plos One 10 (2015) DOI: 10.1371/journal.pone.0143169
67	Macarenco RS, Uphoff TS, Gilmer HF, Jenkins RB, Thibodeau SN, Lewis JE, et al. Salivary gland-type lung carcinomas: An EGFR immunohistochemical, molecular genetic, and mutational analysis study. Mod Pathol 21:1168-75 (2008)
68	Wang F, Xi S-Y, Hao W-W, Yang X-H, Deng L, Xu Y-X, et al. Mutational landscape of primary pulmonary salivary gland-type tumors through targeted next-generation sequencing. Lung Cancer 160, 1-7 (2021).
69	Abdurahman A, Anwar J, Turghun A, Niyaz M, Zhang LW, and Awut I. Epidermal growth factor receptor gene mutation status and its association with clinical characteristics and tumor markers in non-small-cell lung cancer patients in Northwest China. Mol Clin Oncol 3:847-50 (2015)
70	Boch C, Kollmeier J, Roth A, Stephan-Falkenau S, Misch D, Gruning W, et al. The frequency of EGFR and KRAS mutations in non-small cell lung cancer (NSCLC): Routine screening data for central Europe from a cohort study. BMJ Open 3:e002560 (2013)
71	Cai YR, Zhang HQ, Qu Y, Mu J, Zhao D, Zhou LJ, et al. Expression of MET and SOX2 genes in non-small cell lung carcinoma with EGFR mutation. Oncol Reports 26:877-85 (2011)
72	Das BR, Bhaumik S, Ahmad F, Mandsaurwala A, and Satam H. Molecular Spectrum of Somatic EGFR and KRAS Gene Mutations in non Small Cell Lung Carcinoma: Determination of Frequency, Distribution Pattern and Identification of Novel Variations in Indian Patients. Pathol Oncol Research 21:675-87 (2015)
73	Faehling M, Schwenk B, Kramberg S, Eckert R, Volckmar AL, Stenzinger A, et al. Oncogenic driver mutations, treatment, and EGFR-TKI resistance in a Caucasian population with non-small cell lung cancer: Survival in clinical practice. Oncotarget 8:77897-914 (2017)
74	Fan L, Yang H, Yao F, Zhao Y, Gu H, Han K, et al. Clinical outcomes of epidermal growth factor receptor tyrosine kinase inhibitors in recurrent adenosquamous carcinoma of the lung after resection. OncoTargets Therapy 10:239-45 (2017)
75	Graziano SL, Gamble GP, Newman NB, Abbott LZ, Rooney M, Mookherjee S, et al. Prognostic significance of K-ras codon 12 mutations in patients with resected stage I and II non-small-cell lung cancer. J Clin Oncol 17:668-75 (1999)
76	Huang SF, Liu HP, Li LH, Ku YC, Fu YN, Tsai HY, et al. High frequency of epidermal growth factor receptor mutations with complex patterns in non-small cell lung cancers related to gefitinib responsiveness in Taiwan. Clin Cancer Research 10:8195-203 (2004)
77	Jia XL, and Chen G. EGFR and KRAS mutations in Chinese patients with adenosquamous carcinoma of the lung. Lung Cancer 74:396-400 (2011)
78	Kang SM, Kang HJ, Shin JH, Kim H, Shin DH, Kim SK, et al. Identical epidermal growth factor receptor mutations in adenocarcinomatous and squamous cell carcinomatous components of adenosquamous carcinoma of the lung. Cancer 109:581-7 (2007)
79	Keohavong P, Zhu D, Melacrinos AC, DeMichele MA, Weyant RJ, Luketich JD, et al. Detection of low-fraction K-ras mutations in primary lung tumors using a sensitive method. Int J Cancer 74:162-70 (1997)
80	Krawczyk P, Ramlau R, Chorostowska-Wynimko J, Powrozek T, Lewandowska MA, Limon J, et al. The efficacy of EGFR gene mutation testing in various samples from non-small cell lung cancer patients: a multicenter retrospective study. J Cancer Res Clin Oncol 141:61-8 (2015)
81	Lai Y, Zhang Z, Li J, Sun D, Zhou Y, Jiang T, et al. EGFR mutations in surgically resected fresh specimens from 697 consecutive chinese patients with non-small cell lung cancer and their relationships with clinical features. Int J Mol Sci 14:24549-59 (2013)
82	Lee JW, Soung YH, Kim SY, Nam SW, Park WS, Wang YP, et al. ERBB2 kinase domain mutation in the lung squamous cell carcinoma. Cancer Letters 237:89-94 (2006)
83	Mehrad M, Roy S, LaFramboise WA, Petrosko P, Miller C, Incharoen P, et al. KRAS mutation is predictive of outcome in patients with pulmonary sarcomatoid carcinoma. Histopathol 73:207-14 (2018)
84	Morodomi Y, Okamoto T, Takenoyama M, Takada K, Katsura M, Suzuki Y, et al. Clinical Significance of Detecting Somatic Gene Mutations in Surgically Resected Adenosquamous Cell Carcinoma of the Lung in Japanese Patients. Ann Surg Oncol 22:2593-8 (2015)
85	Naderi S, Ghorra C, Haddad F, Kourie HR, Rassy M, El Karak F, et al. EGFR mutation status in Middle Eastern patients with non-squamous non-small cell lung carcinoma: A single institution experience. Cancer epidemiol 39:1099-102 (2015)
86	Ohtsuka K, Ohnishi H, Fujiwara M, Kishino T, Matsushima S, Furuyashiki G, et al. Abnormalities of epidermal growth factor receptor in lung squamous-cell carcinomas, adenosquamous carcinomas, and large-cell carcinomas: tyrosine kinase domain mutations are not rare in tumors with an adenocarcinoma component. Cancer 109:741-50 (2007)
87	Powrozek T, Krawczyk P, Ramlau R, Sura S, Wojas-Krawczyk K, Kucharczyk T, et al. EGFR gene mutations in patients with adenosquamous lung carcinoma. Asia-Pacific J Clin Oncol 10:340-5 (2014)
88	Qin X, Gu X, Lu Y, and Zhou W. EGFR-TKI-sensitive mutations in lung carcinomas: Are they related to clinical features and CT findings? Cancer Management and Research 10:4019-27 (2018)
89	Rekhtman N, Paik PK, Arcila ME, Tafe LJ, Oxnard GR, Moreira AL, et al. Clarifying the spectrum of driver oncogene mutations in biomarker-verified squamous carcinoma of lung: Lack of EGFR/KRAS and presence of PIK3CA/AKT1 mutations. Clin Cancer Research 18:1167-76 (2012)
90	Shi XH, Wu HW, Lu JL, Duan HL, Liu XG, and Liang ZY. Screening for major driver oncogene alterations in adenosquamous lung carcinoma using PCR coupled with next-generation and Sanger sequencing methods. Scientific Reports (2016) 6 DOI: 10.1038/srep22297
91	Shiozawa T, Ishii G, Goto K, Nagai K, Mimaki S, Ono S, et al. Clinicopathological characteristics of EGFR mutated adenosquamous carcinoma of the lung. Pathol Int 63:77-84 (2013)
92	Song ZB, Lin BC, Shao L, and Zhang YP. Therapeutic efficacy of gefitinib and erlotinib in patients with advanced lung adenosquamous carcinoma. J Chinese Med Assoc 76:481-5 (2013)
93	Tang Y, Wang WY, Zheng K, Jiang L, Zou Y, Su XY, et al. EGFR mutations in non-small cell lung cancer: an audit from West China Hospital. Expert review mol diagnostics 16:915-9 (2016)
94	Tochigi N, Dacic S, Nikiforova M, Cieply KM, and Yousem SA. Adenosquamous carcinoma of the lung a microdissection study of KRAS and EGFR mutational and amplification status in a Western patient population. Am J Clin Pathol 135:783-9 (2011)
95	Vassella E, Langsch S, Dettmer MS, Schlup C, Neuenschwander M, Frattini M, et al. Molecular profiling of lung adenosquamous carcinoma: Hybrid or genuine type? Oncotarget 6:23905-16 (2015)
96	Wang R, Pan Y, Li C, Zhang H, Garfield D, Li Y, et al. Analysis of major known driver mutations and prognosis in resected adenosquamous lung carcinomas. J Thor Oncol 9:760-8 (2014)
97	Yeung SF, Tong JHM, Law PPW, Chung LY, Lung RWM, Tong CYK, et al. Profiling of Oncogenic Driver Events in Lung Adenocarcinoma Revealed MET Mutation as Independent Prognostic Factor. J Thor Oncol 10:1292-300 (2015)
98	Zhou SZ, Lin XM, Zeng AP, He JB, Song XQ, and Yu QT. Detection of EML4-ALK fusion genes in non-small cell lung cancer patients with clinical features associated with EGFR mutations. Genes Chromosomes Cancer 51:925-32 (2012)
99	Zito Marino F, Liguori G, Aquino G, La Mantia E, Bosari S, Ferrero S, et al. Intratumor Heterogeneity of ALK-Rearrangements and Homogeneity of EGFR-Mutations in Mixed Lung Adenocarcinoma. PLoS One 10:e0139264 (2015)
100	Li, S. & Li, X. Analysis of EGFR, KRAS, and PIK3CA gene mutation rates and clinical distribution in patients with different types of lung cancer. World J Surg Oncol 19, 197 (2021).
101	Lin G, Li C, Li PS, Fang WZ, Xu HP, Gong YH, et al. Genomic origin and EGFR-TKI treatments of pulmonary adenosquamous carcinoma. Annals of oncology : official journal of the European Society for Medical Oncology 31, 517-524 (2020).
102	Ni J, Zheng Z, Li J, LI Y, Fan M, Liu L. Risk factors of postoperative recurrence and potential candidate of adjuvant radiotherapy in lung adenosquamous carcinoma. J Thorac Dis 12, 5593-5602 (2020).
103	Zhao Y, Dong Y, Zhao R, Shang B, Wang S, Zhang L, et al. Expression Profiling of Driver Genes in Female Never-smokers With Non-adenocarcinoma Non-small-cell Lung Cancer in China. Clin Lung Cancer 21, e355-e362 (2020).
104	Brustugun OT, Khattak AM, Tromberg AK, Beigi M, Beiske K, Lund-Iversen M, et al. BRAF-mutations in non-small cell lung cancer. Lung Cancer 84, 36-38 (2014).
105	Cheng Y, Zhang Y, Yuan Y, Wang J, Liu K, Yu B, et al. The Comprehensive Analyses of Genomic Variations and Assessment of TMB and PD-L1 Expression in Chinese Lung Adenosquamous Carcinoma. Front Genet 11, 609405 (2020).
106	Krause A, Roma L, Lorber T, Habicht J, Lardinois D, Rosario De Filippo M, et al. Deciphering the clonal relationship between glandular and squamous components in adenosquamous carcinoma of the lung using whole exome sequencing. Lung Cancer 150, 132-138 (2020).
107	Kumari N, Singh S, Haloi D, Mishra SK, Krishnani N, Nath A, et al. Epidermal Growth Factor Receptor Mutation Frequency in Squamous Cell Carcinoma and Its Diagnostic Performance in Cytological Samples: A Molecular and Immunohistochemical Study. World J Oncol 10, 142-150 (2019).
108	Jiang W, Xiang LB, Pei X, He TC, Shen XX, Wu XH, et al. Mutational analysis of KRAS and its clinical implications in cervical cancer patients. J Gynecol Oncol 29 (2018) DOI: 10.3802/jgo.2018.29.e4
109	Longatto-Filho A, Pinheiro C, Martinho O, Moreira MA, Ribeiro LF, Queiroz GS, et al. Molecular characterization of EGFR, PDGFRA and VEGFR2 in cervical adenosquamous carcinoma. BMC Cancer 9:212 (2009)
110	Spaans VM, Trietsch MD, Peters AAW, Osse M, ter Haar N, Fleuren GJ, et al. Precise Classification of Cervical Carcinomas Combined with Somatic Mutation Profiling Contributes to Predicting Disease Outcome. Plos One (2015) 10 DOI: 10.1371/journal.pone.0133670
111	Zou Y, Liu FY, Wu J, Wan L, Fang SF, Zhang ZY, et al. Mutational analysis of the RAS/RAF/MEK/ERK signaling pathway in 260 han Chinese patients with cervical carcinoma. Oncol Letters 14:2427-31 (2017)
112	Borazanci E, Millis SZ, Korn R, Han H, Whatcott CJ, Gatalica Z, et al. Adenosquamous carcinoma of the pancreas: Molecular characterization of 23 patients along with a literature review. World j gastrointest oncol 7:132-40 (2015)
113	Brody JR, Costantino CL, Potoczek M, Cozzitorto J, McCue P, Yeo CJ, et al. Adenosquamous carcinoma of the pancreas harbors KRAS2, DPC4 and TP53 molecular alterations similar to pancreatic ductal adenocarcinoma. Mod Pathol 22:651-9 (2009)
114	Fang Y, Su Z, Xie J, Xue R, Ma Q, Li Y, et al. Genomic signatures of pancreatic adenosquamous carcinoma (PASC). J Pathol 243:155-9 (2017)
115	Hayashi H, Kohno T, Ueno H, Hiraoka N, Kondo S, Saito M, et al. Utility of assessing the number of mutated KRAS, CDKN2A, TP53, and SMAD4 genes using a targeted deep sequencing assay as a prognostic biomarker for pancreatic cancer. Pancreas 46:335-40 (2017)
116	Ma, H., Song, B., Guo, S., Li, G. & Jin, G. Identification of germline and somatic mutations in pancreatic adenosquamous carcinoma using whole exome sequencing. Cancer biomarkers : section A of Disease markers 27, 389-397 (2020).
117	Witkiewicz AK, McMillam EA, Balaji U, Baek G, Lin W-C, Mansour J, et al. Whole-exome sequencing of pancreatic cancer defines genetic diversity and therapeutic targets. Nat Commun 6, 6744 (2015).
118	Bailey P, Chang DK, Nones K, Johns AL, Patch A-M, Gingras M-C, et al. Genomic analyses identify molecular subtypes of pancreatic cancer. Nature 531, 47-52 (2016).
119	Hayashi A, Fan J, Chen R, Ho Y, Makohon-Moore AP, Lecomte N, Zhong Y, et al. A unifying paradigm for transcriptional heterogeneity and squamous features in pancreatic ductal adenocarcinoma. Nature Reviews Cancer 1, 59-74 (2020).
120	Lenkiewicz E, Malasi S, Hogenson TL, Flores LF, Barham W, Phillips WJ, et al. Genomic and Epigenomic Landscaping Defines New Therapeutic Targets for Adenosquamous Carcinoma of the Pancreas. Cancer Res 80, 4324-4334 (2020).
121	Jin Z, Holubek M, Sukov WR, Sattler CA, CG(ASP), Wiktor AE, et al. Identification of Adenosquamous Carcinoma as a Rare Aggressive HER2-negative Subgroup of Esophageal/Gastroesophageal Junction Adenocarcinoma. American journal of clinical oncology 42, 190-195 (2019).
122	Jordan EJ, Basturk O, Leach SD, Klimstra DS, Allen PJ, Berger MF, et al. Clinical and Molecular Analysis of Adenosquamous Carcinoma of the Pancreas. J Pancreas 17:620-8 (2016)
123	Hirata K, Kuwatani M, Suda G, Ishikawa M, Sugiura R, Kato S, et al. A Novel Approach for the Genetic Analysis of Biliary Tract Cancer Specimens Obtained Through Endoscopic Ultrasound-Guided Fine Needle Aspiration Using Targeted Amplicon Sequencing. Clin translational gastroenterol 10:e00022 (2019) DOI: http://dx.doi.org/10.14309/ctg.0000000000000022
