# Supplementary material for: Mucoepidermoid carcinoma (MEC) and adenosquamous carcinoma (ASC), the same or different entities?
Source: Mod Pathol. 2022 Jul 23;35(10):1484–93. doi: 10.1038/s41379-022-01100-z (PMC9514988; doi:10.1038/s41379-022-01100-z)
Supplement: Supplementary file 4 — Specific mutations in EGFR, KRAS and ERBB2 identified in MEC and ASC as reported in included references. [file 41379_2022_1100_MOESM4_ESM.xlsx]

## Sheet: S-Table 5
S-Table 5: Specific mutations in EGFR, KRAS and ERBB2 identified in MEC and ASC as reported in included references
First author/Ref. from S-Table 4	EGFR mutations (No. positive/no. studied)	Exon 18	Exon 19	Exon 20	Exon 21	T790M	Comments	KRAS mutations (No. positive/no. studied)	Specific mutation	ERBB2 mutations (No. positive/no. studied)	Specific mutation
MEC
Salivary Gland
Cros (51)								1/30	c.175G>A (p.A59T) codon 61
Dahse (52)	1/10		del E746-A750
Wang (58)								1/48	c.35G>A_p.G12D
Yoo (59)								1/11	1 p.G13V
Morita (60)								7/101*
Ishida (61)	2/8						2 p.A871E	1/8	1 tumour with p.K147N and p.A130T	1/8	1 p.V829D
Karpinets (62)	1/18*
Lung
Hu (65)	2/26				2 L858R mutations
Yu (64)	5/20				5 L861Q
ASC
Lung
Abdurahman (69)	3/3*
Boch (70)	1/5*
Cai (71)	1/9		del K745-E749
Das (72)	3/14*
Faehling (73)	4/7*	1 G719C					3 mutations not specified
Fan (74)	27/205*		15 del	1 ins mutation	12 L858R	1	2 tumours with double mutations
Graziano (75)								2/20*	codon 12
Huang (76)	1/4	2401G>T, (G719S)		2549 G>T, (S768I)			1 tumour with double mutation
Jia (77)	21/55	2155G > A (G719S)	8 E746-A750 del; 1 L747–E749 del; 2 L747-S752 del; 1 K754A; 1 L747S	1 D807N; 1 D770 N771insSVD	6 L858R; 1 H850R		2 tumours with double mutations	2/55	2 p.G12C
Kang (78)	11/25		5 del E746-A750; 1 del L747-E749+A750P; 2E746-A750+ins IP; 1 indel+del T751-I759+dup/ins EAREA	1 ins D770-G771	L858R		see table p.585 of article
Keohavong (79)								1/6	1 codon 12 GGT>TGT
Krawczyk (80)	4/21*		3 del exon 19		1 L858R
Lai (81)	34/86*	1 G719X	17 del exon 19		16 L858R
Mehrad (83)								1/2	1 exon 2 G12D (cG35A)
Morodomi (84)	7/32*		3 del exon 19		4 L858R
Ohtsuka (86)	2/4		1 del E746-A750; 1 with del T751-K758 and I759N				1 tumour with double mutation
Powrozek (87)	4/14*	1 G719X	3 del exon 19		L861Q		1 tumour with double mutation
Qin (88)	11/22*
Rekhtman (89)	7/10*		7 del exon 19					3/10	2 G12C and 1 G12D
Shi (90)	31/56*		15 del exon 19	3 ins exon 20	13 L858R; 1 also with K860I		1 tumour with double mutation	4/56	2 G12C, 1 G12V, 1 G12D (without EGFR muts)
Shiozawa (91)	14/59		6 del E746-A750; 1 each del L747-T751, del E746-A753, del S752-I759		3 L858R; 2 L861Q
Song (92)	7/21*		4 del exon 19		3 L858R
Tang (93)	287/631*	G719X (6%)	del exon 19 (58%)		L858R (32%); L861Q (3%)
Tochigi (94)	3/23		1 del E746-A750, 1 L747P, 1 I744I					3/23	2 G13D, 1 G12C
Vassella (95)	5/16		1 del E746-A750		4 L858R
Wang (96)	24/76		9 746ELREA deletion, 1 746ELREATS=>V deletion; 2 747LREATS deletion, 1 E749K	1 770-771 ins H; 1 770 D=>GY	7 L858R; 1 862Q	1	1 tumour with double mutation (see Table 4 of Supplementary Material in article for details)	8/76	4 G12C; 1 G12A; 1 G12D; 1 G12V; 1 Q61H	1/76	745-746 ins YVMA
Yeung (97)	1/5*		1 del exon 19
Zhou (98)	4/14*							5/14*
Li (100)	5/7*	1	2	1	1			1/7*	Exon 2
Lin (101)	22/28*		7/28 del		9/28 L858R		2 rare mutations; 4 with double mutations
Ni (102)	97/176*	1 G719X	49 del	2 ins	44 L858R	1
Zhao (103)	8/11*		4 del		2 L858R		1 MET exon 14 skipping, 2 with double mutations			2/11*
Cheng (105)	10/21		7 del, 1 also with p.E758D	1 ins	1 L858R					1/21*
Krause (106)	1/3		1 del
Cervix
Jiang (108)								3/52	p.G12D (c.35G>A); p.G12V (c.35G>T); p.S39Y (c.116C>A)
Spaans (110)								2/80	2 G12D
Pancreas
Borazanci (112)								16/16*
Brody (113)								8/8	4 G12D; 2 G12V; 2 G12R; 1 G12C
Fang (114)								17/17*	missense mutations; mostly in codons 12, 13
Hayashi (115)								2/2*
Jordan (116)								16/16*	15 at codon 12, 1 at codon 61(Q61H), all missense
Ma (117)								3/12*	all missense
Witkiewicz (118)								11/11*
Bailey (119)								12/16	see Supplemental Information
Hayashi (120)								5/6	see Supplemental Information
Lenkiewicz (121)								11/15	see Supplemental Information
*exact mutations not specified in reference, or not specified for each tumour type individually
